# Supplementary material for: Spread of the non-native anemone Anemonia alicemartinae Häussermann & Försterra, 2001 along the Humboldt-current large marine ecosystem: an ecological niche model approach
Source: PeerJ. 2019 Jul 4;7:e7156. doi: 10.7717/peerj.7156 (PMC6612420; doi:10.7717/peerj.7156)
Supplement: Supplemental Information 3 — For each locality with presence of A. alicemartinae the geographic coordinates (latitude and longitude) are presented. [file peerj-07-7156-s003.csv]

name	longitude	latitude
anemona	-70.4599991	-18.3460007
anemona	-70.1900024	-20
anemona	-70.4713974	-23.6970997
anemona	-71.4721985	-30.1161003
anemona	-73.0130005	-36.7070007
anemona	-73.0832977	-36.6166992
anemona	-71.7204971	-33.0280991
anemona	-70.4685974	-23.6627007
anemona	-73.0130005	-36.6899986
anemona	-72.9692001	-36.5133018
anemona	-72.9586029	-36.4864006
anemona	-73	-36.4449997
anemona	-70.4742966	-23.5552998
anemona	-70.6172028	-18.2450008
anemona	-73.0100021	-36.6559982
anemona	-70.2165985	-20.4167004
anemona	-71.4123001	-29.9813004
anemona	-71.5250015	-30.2490005
anemona	-71.5800018	-32
anemona	-71.5547028	-32.0001984
anemona	-73.0699997	-36.6819992
anemona	-73.012001	-36.6150017
anemona	-73	-36
anemona	-73.0699997	-36.6860008
anemona	-73.1399994	-36.625
anemona	-73.0830002	-36.6580009
anemona	-71.389801	-18
